# Supplementary material for: Enhanced Stability of Dimethyl Ether Carbonylation through Pyrazole Tartrate on Tartaric Acid-Complexed Cobalt–Iron-Modified Hydrogen-Type Mordenite
Source: Molecules. 2024 Mar 28;29(7):1510. doi: 10.3390/molecules29071510 (PMC11013630; doi:10.3390/molecules29071510)
Supplement: Supplementary file 1 [file molecules-29-01510-s001.zip]

Archive with 1 entries (1 files):
- molecules-2862196-supplementary.pdf
